# Supplementary material for: Phenotypic Clustering and Fibroin Gene Expression Divergence in Romanian and Imported Bombyx mori Breeds Under Standardized Rearing
Source: Insects. 2026 Jun 25;17(7):665. doi: 10.3390/insects17070665 (PMC13410149; doi:10.3390/insects17070665)
Supplement: Supplementary file 1 [file insects-17-00665-s001.zip]

Archive with 2 entries (2 files):
- Supplementary_Figures_S1_S2.pdf
- Supplementary_Table S1.csv
