# Supplementary material for: Phenotypic Clustering and Fibroin Gene Expression Divergence in Romanian and Imported Bombyx mori Breeds Under Standardized Rearing
Source: Insects. 2026 Jun 25;17(7):665. doi: 10.3390/insects17070665 (PMC13410149; doi:10.3390/insects17070665)
Supplement: Supplementary file 1 [file insects-17-00665-s001.zip › Supplementary_Table S1.csv]

Strain	Incubation period (days)	Larvar weight (g)	Larvar stage (days)	Silk gland weight (g)	Larval length (mm)	Cocoon transversal axis (mm)	Number of laid eggs	Pupae weight (g)	Cocoon longitudinal axis (mm)	Cocoon weight (g)
B1	10	3.82	32	0.87	51.5	14.48	310	0.29	29.44	0.36
B1	9	2.31	32	0.59	50.7	14	356	0.47	32.18	0.35
B1	9	2.87	33	0.84	52.8	16.49	361	0.4	34.26	0.49
B1	11	3.11	32	0.75	52.3	14.69	397	0.45	34.66	0.58
B1	11	3.97	35	0.96	52.6	17.1	472	0.51	33.93	0.63
B1	11	2.63	34	0.74	51.9	14.98	391	0.28	32.43	0.64
B1	10	2.91	32	0.74	50.9	15.03	361	0.42	31.56	0.48
B1	10	2.33	35	0.7	53.1	15.11	393	0.25	33.11	0.45
B1	10	2.91	32	0.83	51.6	14.32	403	0.36	31.67	0.63
B1	11	3.03	NA	0.84	50.3	15.11	451	0.27	34.53	0.44
B1	9	2.42	33	0.77	50.8	16.04	422	0.59	31.54	0.46
B1	9	3.72	32	0.77	51.4	16.11	295	0.33	32.32	0.65
B1	NA	3.13	32	0.85	52	15.65	308	0.38	30.51	0.33
B1	9	3.04	34	0.88	52.2	14.98	389	0.41	29.91	0.63
B1	10	2.99	33	0.94	49.7	14.67	414	0.5	30.97	0.48
B1	10	2.71	32	0.8	51.9	15.03	423	0.49	31.83	0.45
B1	10	3.6	32	0.77	51.3	15.21	350	0.35	32.59	0.44
B1	10	2.95	32	0.95	50.3	14.99	405	0.4	32.31	0.38
B1	10	2.87	32	1.13	51	14.87	411	0.39	31.96	0.4
B1	10	3.06	33	0.83	50.8	15.08	498	0.24	32.83	0.37
JH3	10	2.55	32	0.91	50.4	13.86	324	0.25	29.76	0.4
JH3	10	2.31	32	0.84	51.2	15.95	435	0.32	34.26	0.31
JH3	10	2.1	33	1.03	51.5	15.6	531	0.49	31.59	0.33
JH3	11	3.01	32	0.85	51.1	14.86	345	0.35	26.23	0.37
JH3	11	3.76	32	0.68	48	15.02	367	0.4	29.31	0.41
JH3	12	2.33	33	0.81	49.3	15.43	340	0.39	30.64	0.38
JH3	11	2.39	32	0.84	51.7	14.95	399	0.29	29.76	0.49
JH3	10	2.98	36	0.75	50.6	14.43	247	0.31	30.09	0.36
JH3	10	2.19	34	0.59	52.1	14.98	284	0.28	33.13	0.43
JH3	11	2.6	34	0.74	49.3	15.09	388	0.41	31.1	0.55
JH3	11	3.19	NA	0.79	49.9	14.97	371	0.5	32.09	0.31
JH3	11	2.81	NA	0.84	50.1	16.86	402	0.4	31.63	0.6
JH3	11	2.89	33	0.86	49.2	15.15	411	0.35	30.87	0.33
JH3	12	2.64	32	0.77	51	16.02	372	0.4	31.78	0.41
JH3	12	3.09	32	0.81	50.1	15.84	383	0.39	32.53	0.59
JH3	11	3.14	32	0.61	51.4	16.03	328	0.47	32.05	0.48
JH3	NA	2.96	32	0.88	49.6	14.98	451	0.31	30.98	0.32
JH3	NA	2.42	33	0.92	49.2	15.79	409	0.23	31.21	0.38
JH3	NA	2.99	32	0.87	52.1	15.63	431	0.26	32.76	0.39
JH3	11	2.12	36	0.75	49.7	16.02	522	0.24	30.43	0.41
GB	11	2.05	34	0.6	49.2	14.57	407	0.49	31.37	0.48
GB	11	2.99	34	0.92	51.2	15.25	428	0.57	26.5	0.45
GB	12	2.76	34	0.75	51.2	15.2	311	0.4	31.61	0.33
GB	13	2.98	34	0.88	49.1	14.92	319	0.45	29.56	0.84
GB	12	2.02	34	0.71	48	14.07	372	0.21	28.45	0.36
GB	12	2.09	33	0.7	49.3	13.97	277	0.28	28.91	0.65
GB	12	2.44	33	0.68	51.7	15.76	251	0.42	23.44	0.42
GB	12	2.13	34	0.96	50.6	15.43	302	0.25	26.31	0.33
GB	12	2.93	34	0.77	51.1	16.05	344	0.36	27.16	0.49
GB	12	2.1	33	0.58	49.3	14.95	274	0.27	29.04	0.45
GB	12	2.89	33	0.62	47.9	15.11	306	0.29	26.51	0.5
GB	13	2.22	34	0.64	50.1	16.01	341	0.33	32.07	0.37
GB	13	2.06	34	0.71	49.2	15.79	320	0.38	35.82	0.32
GB	13	1.87	34	0.8	51	14.42	348	0.41	36.41	0.36
GB	13	1.62	35	0.6	50.1	15.71	293	0.5	34.67	0.52
GB	13	2.55	35	0.53	48.4	14.95	254	0.21	34.21	0.43
GB	13	1.92	35	0.65	47.6	14.82	308	0.25	31.09	0.45
GB	13	2.03	34	0.68	49.2	17.23	311	0.31	30.18	0.51
GB	13	2.14	34	0.61	52.1	15.02	307	0.35	32.08	0.31
GB	13	2.31	34	0.58	49.7	14.43	290	0.49	29.88	0.33
ACH	13	2.04	33	0.69	46.4	14.25	429	0.4	31.03	0.39
ACH	13	2.31	34	0.73	46.9	15.74	496	0.39	30.29	0.48
ACH	13	2.14	34	0.58	50.5	13.63	356	0.47	27.9	0.39
ACH	14	2.1	33	0.79	47.4	14.23	422	0.35	31.01	0.56
ACH	14	1.93	35	0.73	48	13.12	313	0.23	30.89	0.34
ACH	13	2.48	33	0.67	49.3	18.09	342	0.28	32.81	0.39
ACH	13	2.39	35	0.63	51.7	14.93	366	0.31	28.73	0.49
ACH	13	2.17	34	0.59	49.5	14.56	437	0.27	29.11	0.42
ACH	13	2.11	35	0.75	52.1	16.01	505	0.32	30.09	0.45
ACH	13	3.41	34	0.66	49.1	13.11	478	0.25	31.11	0.33
ACH	NA	2.03	34	0.67	46.8	13.78	462	0.29	29.78	0.35
ACH	NA	2.79	33	0.7	47.2	14.02	423	0.43	29.91	0.4
ACH	13	1.89	35	0.71	47.2	15.87	467	0.37	26.87	0.44
ACH	13	2.43	35	0.54	48.2	14.32	308	0.22	30.78	0.39
ACH	13	2.02	35	0.74	49.1	14.02	311	0.4	32.66	0.5
ACH	13	1.77	NA	0.61	47.8	15.08	424	0.28	33.08	0.57
ACH	13	2.06	35	0.68	49.6	14.43	461	0.37	30.76	0.52
ACH	13	1.91	33	0.62	49.2	14.26	282	0.33	32.78	0.36
ACH	13	2.75	34	0.59	51.2	14.13	344	0.28	31.02	0.52
ACH	12	2.31	34	0.82	47.9	14.2	396	0.26	29.81	0.43
